# Supplementary material for: Deep Eutectic Solvent-Based Ultrasound-Assisted Extraction of Flavonoids from Houttuynia cordata
Source: Foods. 2025 Feb 7;14(4):558. doi: 10.3390/foods14040558 (PMC11854880; doi:10.3390/foods14040558)
Supplement: Supplementary file 1 [file foods-14-00558-s001.zip]

Archive with 1 entries (1 files):
- foods-3409058-supplementary.pdf
